# Supplementary material for: Impact of Autoclaving on the Material Properties of Vat-Photopolymerization-Produced Components Intended for Bioprocess Engineering
Source: Materials (Basel). 2025 Oct 15;18(20):4720. doi: 10.3390/ma18204720 (PMC12566325; doi:10.3390/ma18204720)
Supplement: Supplementary file 1 [file materials-18-04720-s001.zip]

Archive with 2 entries (2 files):
- FigS1_SEM_microcracks.jpg
- FigS2_3D-Scan_analysis_spec2.jpg
